# Supplementary material for: Performance of TiO2/UV-LED-Based Processes for Degradation of Pharmaceuticals: Effect of Matrix Composition and Process Variables
Source: Nanomaterials (Basel). 2022 Jan 17;12(2):295. doi: 10.3390/nano12020295 (PMC8780436; doi:10.3390/nano12020295)
Supplement: Supplementary file 1 [file nanomaterials-12-00295-s001.zip]

Archive with 1 entries (1 files):
- nanomaterials-1540656-supplementary.pdf
